# Supplementary material for: 40 years after the discovery of Helicobacter Pylori: Performing optimized “subtraction” for clinical eradication
Source: IMetaOmics. 2025 Apr 7;2(2):e70017. doi: 10.1002/imo2.70017 (PMC12806322; doi:10.1002/imo2.70017)
Supplement: Supplementary file 2 — Table S1: Surface Under the Cumulative Ranking Curve‐based efficacy ranking league matrix showing the comparative efficacies and adverse events rates of the regimens. [file IMO2-2-e70017-s001.xlsx]

## Sheet: Sheet1
		Table S1 Surface Under the Cumulative Ranking Curve-based efficacy ranking league matrix showing the comparative efficacies and adverse events rates of the regimens.
		Efficacy				Adverse events rate
		Bismuth-containing quadruple therapy	0.67 (0.00, 217.99)	0.45 (0.01, 38.22)	0.1 (0.00, 11.05)	Bismuth-containing quadruple therapy	0.89 (0.34, 2.33)	0.79 (0.11, 5.46)	0.18 (0.10, 0.31)
		1.5 (0.00, 490.42)	Vonoprazan triple therapy	0.68 (0.00, 998.27)	0.15 (0.01, 4.11)	1.13 (0.43, 2.97)	Pronto pump inhibitors triple therapy	0.89 (0.17, 4.76)	0.2 (0.07, 0.61)
		2.21 (0.03, 187.05)	1.47 (0.00, 2171.81)	Vonoprazan dual therapy	0.22 (0.00, 141.38)	1.26 (0.18, 8.71)	1.12 (0.21, 5.95)	Vonoprazan triple therapy	0.22 (0.03, 1.66)
		10.27 (0.09, 1166.34)	6.85 (0.24, 192.80)	4.64 (0.01, 3049.11)	Pronto pump inhibitors triple therapy	5.67 (3.23, 9.94)	5.02 (1.64, 15.36)	4.49 (0.60, 33.54)	Vonoprazan dual therapy
